# Supplementary material for: The disposition effect in a scopic regime: Data from a laboratory experiment
Source: Data Brief. 2020 May 12;31:105680. doi: 10.1016/j.dib.2020.105680 (PMC7256287; doi:10.1016/j.dib.2020.105680)
Supplement: Supplementary Data S1 — Supplementary Raw Research Data. This is open data under the CC BY license http://creativecommons.org/licenses/by/4.0/ [file mmc1.xml]

<?xml version="1.0" encoding="utf-8" standalone="no"?>
<data>
  <datasets>
    <author>matthias.pelster@upb.de</author>
    <type>1</type>
    <dataset>
      <name>Framing and the disposition effect in a scopic regime: Raw data</name>
      <caption />
      <description>Dataset collected in a laboratory experiment reported in "Framing and the disposition effect in a scopic regime"</description>
      <filetype>
        <name />
      </filetype>
      <filesize />
      <source>0</source>
      <sourcename>Original Data</sourcename>
      <access>
        <type>1</type>
        <name>Data available in data repository</name>
        <reponame>Mendeley Data</reponame>
        <PersistentId>10.17632/jfg8s32xdm</PersistentId>
        <deeplinkurl>https://data.mendeley.com/datasets/jfg8s32xdm</deeplinkurl>
      </access>
    </dataset>
  </datasets>
</data>
